# Supplementary material for: Identification of diagnostic markers related to oxidative stress and inflammatory response in diabetic kidney disease by machine learning algorithms: Evidence from human transcriptomic data and mouse experiments
Source: Front Endocrinol (Lausanne). 2023 Mar 7;14:1134325. doi: 10.3389/fendo.2023.1134325 (PMC10028207; doi:10.3389/fendo.2023.1134325)
Supplement: Supplementary file 2 [file Table_2.xlsx]

## Sheet: Supplementary Table 1
Supplementary Table 1. Summary of 458 recognized oxidative stress related genes and 200 inflammatory response related genes.
Gene	Type
ABL1	oxidative stress
ADA	oxidative stress
PARP1	oxidative stress
AIF1	oxidative stress
AKT1	oxidative stress
ALAD	oxidative stress
ABCD1	oxidative stress
ALDH3B1	oxidative stress
ALOX5	oxidative stress
ANXA1	oxidative stress
NUDT2	oxidative stress
APEX1	oxidative stress
APOA4	oxidative stress
APOD	oxidative stress
APOE	oxidative stress
APP	oxidative stress
AQP1	oxidative stress
AREG	oxidative stress
ARG1	oxidative stress
RHOB	oxidative stress
ARNT	oxidative stress
ARNTL	oxidative stress
ATF4	oxidative stress
ATOX1	oxidative stress
ATP2A2	oxidative stress
ATP7A	oxidative stress
AXL	oxidative stress
BAD	oxidative stress
BAK1	oxidative stress
BCL2	oxidative stress
BMP7	oxidative stress
BNIP3	oxidative stress
BTK	oxidative stress
CA3	oxidative stress
CAPN2	oxidative stress
CASP3	oxidative stress
CAT	oxidative stress
CCNA2	oxidative stress
CD36	oxidative stress
CD38	oxidative stress
CDK1	oxidative stress
CDK2	oxidative stress
CHRNA4	oxidative stress
CHUK	oxidative stress
ERCC8	oxidative stress
CCR7	oxidative stress
ABCC2	oxidative stress
PLK3	oxidative stress
COL1A1	oxidative stress
CRK	oxidative stress
CRYAB	oxidative stress
CRYGD	oxidative stress
CST3	oxidative stress
CTNNB1	oxidative stress
CYBA	oxidative stress
CYBB	oxidative stress
CYP1B1	oxidative stress
CYP2E1	oxidative stress
DAPK1	oxidative stress
DHCR24	oxidative stress
DHFR	oxidative stress
NQO1	oxidative stress
DNM2	oxidative stress
DPEP1	oxidative stress
DUSP1	oxidative stress
TOR1A	oxidative stress
ECT2	oxidative stress
EDN1	oxidative stress
EEF2	oxidative stress
EGFR	oxidative stress
EIF2S1	oxidative stress
ENDOG	oxidative stress
EPAS1	oxidative stress
STX2	oxidative stress
ERCC1	oxidative stress
ERCC2	oxidative stress
ERCC3	oxidative stress
ERCC6	oxidative stress
ETFDH	oxidative stress
ETS1	oxidative stress
ETV5	oxidative stress
EZH2	oxidative stress
FABP1	oxidative stress
FANCC	oxidative stress
FANCD2	oxidative stress
PTK2B	oxidative stress
FER	oxidative stress
FGF8	oxidative stress
FKBP1B	oxidative stress
FOXO1	oxidative stress
FOXO3	oxidative stress
FOS	oxidative stress
FXN	oxidative stress
FUT8	oxidative stress
FYN	oxidative stress
G6PD	oxidative stress
GATA4	oxidative stress
GCH1	oxidative stress
GGT7	oxidative stress
GJB2	oxidative stress
GCLC	oxidative stress
GCLM	oxidative stress
GPR37	oxidative stress
GPX1	oxidative stress
GPX2	oxidative stress
GPX3	oxidative stress
GPX4	oxidative stress
GPX5	oxidative stress
GPX7	oxidative stress
GSR	oxidative stress
GSS	oxidative stress
GSTP1	oxidative stress
GUCY1B1	oxidative stress
HBA1	oxidative stress
HBA2	oxidative stress
HBB	oxidative stress
HDAC2	oxidative stress
HGF	oxidative stress
HIF1A	oxidative stress
HMOX1	oxidative stress
HMOX2	oxidative stress
HNRNPD	oxidative stress
HP	oxidative stress
HSF1	oxidative stress
HSPA1A	oxidative stress
HSPA1B	oxidative stress
HSPB1	oxidative stress
HSPD1	oxidative stress
HYAL1	oxidative stress
IDH1	oxidative stress
IL6	oxidative stress
IL10	oxidative stress
INS	oxidative stress
JAK2	oxidative stress
JUN	oxidative stress
KCNA5	oxidative stress
KCNC2	oxidative stress
KPNA4	oxidative stress
KRT1	oxidative stress
LCN2	oxidative stress
LDHA	oxidative stress
LPO	oxidative stress
MAPT	oxidative stress
MB	oxidative stress
MBL2	oxidative stress
MCL1	oxidative stress
MDM2	oxidative stress
MAP3K5	oxidative stress
MET	oxidative stress
MGAT3	oxidative stress
MGST1	oxidative stress
MICB	oxidative stress
MMP2	oxidative stress
MMP3	oxidative stress
MMP9	oxidative stress
MMP14	oxidative stress
MPO	oxidative stress
MPV17	oxidative stress
MSRA	oxidative stress
MT3	oxidative stress
COX1	oxidative stress
MTF1	oxidative stress
NUDT1	oxidative stress
ND1	oxidative stress
ND3	oxidative stress
ND5	oxidative stress
ND6	oxidative stress
MTR	oxidative stress
MYB	oxidative stress
HNRNPM	oxidative stress
NCF2	oxidative stress
NCF4	oxidative stress
NDUFA6	oxidative stress
NDUFB4	oxidative stress
NDUFS2	oxidative stress
NDUFS8	oxidative stress
NFE2L1	oxidative stress
NFE2L2	oxidative stress
NME2	oxidative stress
NONO	oxidative stress
NOS3	oxidative stress
NR4A2	oxidative stress
OGG1	oxidative stress
P4HB	oxidative stress
PRDX1	oxidative stress
PRKN	oxidative stress
PAWR	oxidative stress
PAX2	oxidative stress
PCNA	oxidative stress
PDE8A	oxidative stress
PDGFRA	oxidative stress
PDGFRB	oxidative stress
PDK1	oxidative stress
PDK2	oxidative stress
PENK	oxidative stress
PKD2	oxidative stress
PML	oxidative stress
PON2	oxidative stress
PPP2CB	oxidative stress
PPP5C	oxidative stress
PRKAA1	oxidative stress
PRKAA2	oxidative stress
PRKCD	oxidative stress
PRKD1	oxidative stress
MAPK1	oxidative stress
MAPK3	oxidative stress
MAPK7	oxidative stress
MAPK8	oxidative stress
MAPK9	oxidative stress
MAPK13	oxidative stress
PRNP	oxidative stress
PRODH	oxidative stress
PSAP	oxidative stress
PSEN1	oxidative stress
PSMB5	oxidative stress
PTGS1	oxidative stress
PTGS2	oxidative stress
PTPRK	oxidative stress
PTPRN	oxidative stress
PXN	oxidative stress
PYCR1	oxidative stress
RAD52	oxidative stress
RELA	oxidative stress
REST	oxidative stress
RPS3	oxidative stress
S100A7	oxidative stress
CCL19	oxidative stress
SDC1	oxidative stress
SELENOP	oxidative stress
SFPQ	oxidative stress
TRA2B	oxidative stress
SLC1A1	oxidative stress
SLC8A1	oxidative stress
SNCA	oxidative stress
SOD1	oxidative stress
SOD2	oxidative stress
SOD3	oxidative stress
SP1	oxidative stress
SRC	oxidative stress
STAR	oxidative stress
STAT1	oxidative stress
STAT6	oxidative stress
STAU1	oxidative stress
STX4	oxidative stress
TAT	oxidative stress
PRDX2	oxidative stress
TLR4	oxidative stress
TNF	oxidative stress
TNFAIP3	oxidative stress
TP53	oxidative stress
TPM1	oxidative stress
TPO	oxidative stress
TRAF2	oxidative stress
TRPC6	oxidative stress
TRPM2	oxidative stress
TSC1	oxidative stress
TXN	oxidative stress
TXNRD1	oxidative stress
UBE3A	oxidative stress
UCN	oxidative stress
UCP1	oxidative stress
UCP3	oxidative stress
SCGB1A1	oxidative stress
VRK2	oxidative stress
WNT1	oxidative stress
WRN	oxidative stress
XPA	oxidative stress
XRCC1	oxidative stress
PCGF2	oxidative stress
RNF112	oxidative stress
PXDN	oxidative stress
NR4A3	oxidative stress
FOSL1	oxidative stress
EPX	oxidative stress
ACOX2	oxidative stress
FZD1	oxidative stress
NME5	oxidative stress
STK24	oxidative stress
ATRN	oxidative stress
PRKRA	oxidative stress
STC2	oxidative stress
AKR1C3	oxidative stress
HYAL2	oxidative stress
RIPK1	oxidative stress
ADAM9	oxidative stress
IL18RAP	oxidative stress
CFLAR	oxidative stress
VNN1	oxidative stress
SPHK1	oxidative stress
TRPA1	oxidative stress
NOL3	oxidative stress
RGN	oxidative stress
PDLIM1	oxidative stress
AIFM1	oxidative stress
GPR37L1	oxidative stress
KLF4	oxidative stress
LONP1	oxidative stress
ADIPOQ	oxidative stress
PAGE4	oxidative stress
BAG5	oxidative stress
MACROH2A1	oxidative stress
PRDX6	oxidative stress
KEAP1	oxidative stress
MELK	oxidative stress
OXSR1	oxidative stress
SLC23A2	oxidative stress
CCS	oxidative stress
HDAC6	oxidative stress
PPIF	oxidative stress
SGK2	oxidative stress
TRAP1	oxidative stress
DHRS2	oxidative stress
ANGPTL7	oxidative stress
NET1	oxidative stress
SIGMAR1	oxidative stress
LANCL1	oxidative stress
TLR6	oxidative stress
KLF2	oxidative stress
RACK1	oxidative stress
STK25	oxidative stress
FBLN5	oxidative stress
ATG7	oxidative stress
PRDX4	oxidative stress
ARL6IP5	oxidative stress
TXNRD2	oxidative stress
TXNIP	oxidative stress
RGS14	oxidative stress
CAMKK2	oxidative stress
PPARGC1A	oxidative stress
PRDX3	oxidative stress
LIAS	oxidative stress
RBPMS	oxidative stress
RIPK3	oxidative stress
PSIP1	oxidative stress
ZNF277	oxidative stress
PDCD10	oxidative stress
TREX1	oxidative stress
PNKP	oxidative stress
PARK7	oxidative stress
ADNP2	oxidative stress
MSRB2	oxidative stress
PLA2R1	oxidative stress
SIRT2	oxidative stress
SETX	oxidative stress
KDM6B	oxidative stress
SZT2	oxidative stress
ATP13A2	oxidative stress
SIRT3	oxidative stress
SIRT1	oxidative stress
SLC7A11	oxidative stress
FBXO7	oxidative stress
PRDX5	oxidative stress
TXN2	oxidative stress
SIN3A	oxidative stress
IPCEF1	oxidative stress
ANKRD2	oxidative stress
NOX1	oxidative stress
SESN1	oxidative stress
HTRA2	oxidative stress
PYCR2	oxidative stress
SLC25A24	oxidative stress
UBQLN1	oxidative stress
ERO1A	oxidative stress
RRM2B	oxidative stress
DUOX2	oxidative stress
NOX4	oxidative stress
MYEF2	oxidative stress
GLRX2	oxidative stress
ZNF580	oxidative stress
NME8	oxidative stress
WNT16	oxidative stress
RWDD1	oxidative stress
SCARA3	oxidative stress
OSER1	oxidative stress
GSKIP	oxidative stress
STK26	oxidative stress
DUOX1	oxidative stress
RBM11	oxidative stress
CYCS	oxidative stress
HAO1	oxidative stress
EGLN1	oxidative stress
APTX	oxidative stress
TMEM161A	oxidative stress
ADPRS	oxidative stress
OXR1	oxidative stress
ANKZF1	oxidative stress
NUDT15	oxidative stress
BRF2	oxidative stress
FBXW7	oxidative stress
IMPACT	oxidative stress
SMPD3	oxidative stress
SELENOS	oxidative stress
NDUFA12	oxidative stress
DIABLO	oxidative stress
SELENON	oxidative stress
CBX8	oxidative stress
TBC1D24	oxidative stress
ALS2	oxidative stress
MEAK7	oxidative stress
SELENOK	oxidative stress
PLEKHA1	oxidative stress
PINK1	oxidative stress
MAPKAP1	oxidative stress
NOX5	oxidative stress
NEIL1	oxidative stress
MCTP1	oxidative stress
PRR5L	oxidative stress
PYROXD1	oxidative stress
ZC3H12A	oxidative stress
PDGFD	oxidative stress
C19orf12	oxidative stress
SESN2	oxidative stress
CHD6	oxidative stress
COA8	oxidative stress
MAP1LC3A	oxidative stress
AIFM2	oxidative stress
PPP1R15B	oxidative stress
PNPT1	oxidative stress
ZNF622	oxidative stress
NAPRT	oxidative stress
TP53INP1	oxidative stress
CYGB	oxidative stress
AGAP3	oxidative stress
LRRK2	oxidative stress
CPEB2	oxidative stress
PPARGC1B	oxidative stress
NCOA7	oxidative stress
PXDNL	oxidative stress
DGKK	oxidative stress
TLDC2	oxidative stress
SRXN1	oxidative stress
ROMO1	oxidative stress
SIRPA	oxidative stress
SESN3	oxidative stress
VKORC1L1	oxidative stress
STOX1	oxidative stress
MSRB3	oxidative stress
GPX6	oxidative stress
ERCC6L2	oxidative stress
SUMO4	oxidative stress
MIRLET7B	oxidative stress
MIR103A1	oxidative stress
MIR103A2	oxidative stress
MIR107	oxidative stress
MIR133A1	oxidative stress
MIR133A2	oxidative stress
MIR17	oxidative stress
MIR195	oxidative stress
MIR19A	oxidative stress
MIR21	oxidative stress
MIR29B1	oxidative stress
MIR29B2	oxidative stress
MIR34A	oxidative stress
MIR92A1	oxidative stress
MIR92A2	oxidative stress
GPX8	oxidative stress
DHFRP1	oxidative stress
NCF1	oxidative stress
ABCA1	inflammatory response
ABI1	inflammatory response
ACVR1B	inflammatory response
ACVR2A	inflammatory response
ADM	inflammatory response
ADORA2B	inflammatory response
ADRM1	inflammatory response
AHR	inflammatory response
APLNR	inflammatory response
AQP9	inflammatory response
ATP2A2	inflammatory response
ATP2B1	inflammatory response
ATP2C1	inflammatory response
AXL	inflammatory response
BDKRB1	inflammatory response
BEST1	inflammatory response
BST2	inflammatory response
BTG2	inflammatory response
C3AR1	inflammatory response
C5AR1	inflammatory response
CALCRL	inflammatory response
CCL17	inflammatory response
CCL2	inflammatory response
CCL20	inflammatory response
CCL22	inflammatory response
CCL24	inflammatory response
CCL5	inflammatory response
CCL7	inflammatory response
CCR7	inflammatory response
CCRL2	inflammatory response
CD14	inflammatory response
CD40	inflammatory response
CD48	inflammatory response
CD55	inflammatory response
CD69	inflammatory response
CD70	inflammatory response
CD82	inflammatory response
CDKN1A	inflammatory response
CHST2	inflammatory response
CLEC5A	inflammatory response
CMKLR1	inflammatory response
CSF1	inflammatory response
CSF3	inflammatory response
CSF3R	inflammatory response
CX3CL1	inflammatory response
CXCL10	inflammatory response
CXCL11	inflammatory response
CXCL6	inflammatory response
CXCL9	inflammatory response
CXCR6	inflammatory response
CYBB	inflammatory response
DCBLD2	inflammatory response
EBI3	inflammatory response
EDN1	inflammatory response
EIF2AK2	inflammatory response
EMP3	inflammatory response
ADGRE1	inflammatory response
EREG	inflammatory response
F3	inflammatory response
FFAR2	inflammatory response
FPR1	inflammatory response
FZD5	inflammatory response
GABBR1	inflammatory response
GCH1	inflammatory response
GNA15	inflammatory response
GNAI3	inflammatory response
GP1BA	inflammatory response
GPC3	inflammatory response
GPR132	inflammatory response
GPR183	inflammatory response
HAS2	inflammatory response
HBEGF	inflammatory response
HIF1A	inflammatory response
HPN	inflammatory response
HRH1	inflammatory response
ICAM1	inflammatory response
ICAM4	inflammatory response
ICOSLG	inflammatory response
IFITM1	inflammatory response
IFNAR1	inflammatory response
IFNGR2	inflammatory response
IL10	inflammatory response
IL10RA	inflammatory response
IL12B	inflammatory response
IL15	inflammatory response
IL15RA	inflammatory response
IL18	inflammatory response
IL18R1	inflammatory response
IL18RAP	inflammatory response
IL1A	inflammatory response
IL1B	inflammatory response
IL1R1	inflammatory response
IL2RB	inflammatory response
IL4R	inflammatory response
IL6	inflammatory response
IL7R	inflammatory response
CXCL8	inflammatory response
INHBA	inflammatory response
IRAK2	inflammatory response
IRF1	inflammatory response
IRF7	inflammatory response
ITGA5	inflammatory response
ITGB3	inflammatory response
ITGB8	inflammatory response
KCNA3	inflammatory response
KCNJ2	inflammatory response
KCNMB2	inflammatory response
KIF1B	inflammatory response
KLF6	inflammatory response
LAMP3	inflammatory response
LCK	inflammatory response
LCP2	inflammatory response
LDLR	inflammatory response
LIF	inflammatory response
LPAR1	inflammatory response
LTA	inflammatory response
LY6E	inflammatory response
LYN	inflammatory response
MARCO	inflammatory response
MEFV	inflammatory response
MEP1A	inflammatory response
MET	inflammatory response
MMP14	inflammatory response
MSR1	inflammatory response
MXD1	inflammatory response
MYC	inflammatory response
NAMPT	inflammatory response
NDP	inflammatory response
NFKB1	inflammatory response
NFKBIA	inflammatory response
NLRP3	inflammatory response
NMI	inflammatory response
NMUR1	inflammatory response
NOD2	inflammatory response
NPFFR2	inflammatory response
OLR1	inflammatory response
OPRK1	inflammatory response
OSM	inflammatory response
OSMR	inflammatory response
P2RX4	inflammatory response
P2RX7	inflammatory response
P2RY2	inflammatory response
PCDH7	inflammatory response
PDE4B	inflammatory response
PDPN	inflammatory response
PIK3R5	inflammatory response
PLAUR	inflammatory response
PROK2	inflammatory response
PSEN1	inflammatory response
PTAFR	inflammatory response
PTGER2	inflammatory response
PTGER4	inflammatory response
PTGIR	inflammatory response
PTPRE	inflammatory response
PVR	inflammatory response
RAF1	inflammatory response
RASGRP1	inflammatory response
RELA	inflammatory response
RGS1	inflammatory response
RGS16	inflammatory response
RHOG	inflammatory response
RIPK2	inflammatory response
RNF144B	inflammatory response
ROS1	inflammatory response
RTP4	inflammatory response
SCARF1	inflammatory response
SCN1B	inflammatory response
SELE	inflammatory response
SELL	inflammatory response
SELENOS	inflammatory response
SEMA4D	inflammatory response
SERPINE1	inflammatory response
SGMS2	inflammatory response
SLAMF1	inflammatory response
SLC11A2	inflammatory response
SLC1A2	inflammatory response
SLC28A2	inflammatory response
SLC31A1	inflammatory response
SLC31A2	inflammatory response
SLC4A4	inflammatory response
SLC7A1	inflammatory response
SLC7A2	inflammatory response
SPHK1	inflammatory response
SRI	inflammatory response
STAB1	inflammatory response
TACR1	inflammatory response
TACR3	inflammatory response
TAPBP	inflammatory response
TIMP1	inflammatory response
TLR1	inflammatory response
TLR2	inflammatory response
TLR3	inflammatory response
TNFAIP6	inflammatory response
TNFRSF1B	inflammatory response
TNFRSF9	inflammatory response
TNFSF10	inflammatory response
TNFSF15	inflammatory response
TNFSF9	inflammatory response
TPBG	inflammatory response
VIP	inflammatory response

## Sheet: Supplementary Table 2
Supplementary Table 2. Polymerase chain reaction (PCR) primer sequences.
Gene name	Forward primer	Reverse primer
Pxdn	GTTCAGCATGGCTTGATGGTGG	AGCCTGACAGGTTGGCGATGAG
Timp1	TCTTGGTTCCCTGGCGTACTCT	GTGAGTGTCACTCTCCAGTTTGC
Tnc	GAGACCTGACACGGAGTATGAG	CTCCAAGGTGATGCTGTTGTCTG
Tpm1	TGAGCAAGCGGAGGCTGATAAG	GCATCTTTGAGAGCCTCGGAGT
Actb	TGAGCTGCGTTTTACACCCT	GCCTTCACCGTTCCAGTTTT
